# Supplementary material for: Quantifying the efficacy of first aid treatments for burn injuries using mathematical modelling and in vivo porcine experiments
Source: Sci Rep. 2017 Sep 7;7:10925. doi: 10.1038/s41598-017-11390-y (PMC5589934; doi:10.1038/s41598-017-11390-y)
Supplement: Supplementary file 1 — Dataset 1 [file 41598_2017_11390_MOESM1_ESM.xlsx]

## Sheet: Experimental Conditions 1
This document contains the data used in calibrating our model. Each sheet represents a different set of experimental conditions.
The mean of the data at each point in time was used in the actual calibration
				Below are the parameters found using least-squares calibration of the model to the mean:
Temperature of Cooling Water:				15 degrees			alpha	beta	gamma
Experiment Length:				20 minutes			0.016955	1.3938e-07	-0.29147
Number of Experiments:				8
Note: these experimental conditions are the same as 'Experimental Condtions 5'
	34L	34R	40R	40L	2L	2R	8L	8R		Mean
	36.5	33.9	36.8	36.2	34.8	36	35.7	36.3		35.8
	36.6	34.3	36.7	36.4	35.4	36	35.7	36.5		36
	37.9	39.3	36.8	36.2	38.5	36.2	36	36.3		37.2
	38.3	39.8	36.8	36.3	40.1	36.4	37.2	36.5		37.7
	37	37.4	37	36.5	37.7	36.6	37.8	36.6		37.1
	35.6	35.6	37.3	36.6	35.1	36.6	37.2	36.9		36.4
	34.2	34	37.5	36.8	33	36.7	35.1	37		35.5
	33.1	32.8	37.5	36.7	31.5	36.8	34.9	36.9		35
	32	31.9	37.4	36.6	30.3	36.8	35.5	36.6		34.6
	31.6	31.2	37.2	36.3	28.4	36.8	34.7	36.2		34.1
	31.2	30.4	37	36.1	27.6	36.5	34.2	35.8		33.6
	30.3	29.8	36.7	35.8	26.9	36.6	33.8	35.4		33.2
	29.7	29.2	36.4	35.5	27.9	36.6	33.3	35		33
	29.3	28.6	36.1	35.2	28.6	36.5	32.9	34.6		32.7
	28.9	28.1	35.8	34.9	28.8	36.4	32.6	34.3		32.5
	28.5	27.9	35.1	34.6	28.7	36.3	32.3	33.9		32.2
	28	27.5	35.2	34.3	28.9	36.2	32	33.6		32
	27.6	27.2	35	34	28.9	36	31.7	33.3		31.7
	27.3	26.8	34.8	33.8	28.9	35.9	31.5	33.1		31.5
	27.3	26.6	34.5	33.5	28.9	35.8	31.3	32.8		31.3
	27.4	26.3	34.3	33.2	29	35.7	31.1	32.6		31.2
	23	26	34.1	33	28.9	35.6	30.9	32.4		30.5
	21.3	25.8	34	32.8	28.8	35.5	30.7	32.2		30.1
	21	25.5	33.9	32.6	28.7	35.4	30.6	32		30
	19.8	25.3	33.7	32.3	28.5	35.3	30.4	31.8		29.6
	19.5	25.2	33.6	32.1	28.4	35.3	30.3	31.7		29.5
	20.1	25	33.4	31.9	28.3	35.2	30.1	31.5		29.4
	19	24.8	33.2	31.7	28.2	35.2	30	31.4		29.2
	18.1	24.6	33	31.5	28	35.1	29.9	31.3		28.9
	17.8	24.5	32.9	31.3	27.9	35	29.8	31.2		28.8
	18	24.3	32.9	31.2	27.8	35	29.7	31		28.7
	18	24.2	32.7	31	27.7	34.9	29.6	30.9		28.6
	18.1	24.1	32.6	30.9	27.7	34.9	29.5	30.8		28.6
	18.2	24	32.5	30.8	27.7	34.8	29.4	30.7		28.5
	18	23.9	32.3	30.7	27.6	34.6	29.3	30.6		28.4
	17.6	23.7	32.2	30.6	27.5	34.6	29.2	30.6		28.3
	17.8	23.6	32.1	30.5	27.5	34.5	29.2	30.5		28.2
	17.8	23.6	32	30.4	27.5	34.5	29.1	30.4		28.2
	17.9	23.5	31.9	30.3	27.4	34.4	29	30.3		28.1
	17.2	23.4	31.8	30.2	27.3	34.4	28.9	30.2		27.9
	16.9	23.3	31.7	30	27.3	34.3	28.9	30.1		27.8
	16.7	23.2	31.5	30	27.2	34.2	28.8	30		27.7
	16.3	23.1	31.4	29.9	27.1	34.2	28.7	30		27.6
	16.2	23	31.3	29.8	27.1	34.1	28.6	29.9		27.5
	16.1	23	31.2	29.7	27	34.1	28.6	29.8		27.4
	16	22.9	31	29.6	27	34	28.5	29.8		27.4
	15.8	22.9	30.9	29.5	26.9	33.8	28.4	29.7		27.2
	15.8	22.8	30.8	29.5	26.9	33.8	28.4	29.6		27.2
	15.8	23.2	30.6	29.4	26.8	33.6	28.3	29.6		27.2
	15.7	23.2	30.5	29.3	26.7	33.6	28.2	29.5		27.1
	15.8	22.8	30.4	29.3	26.6	33.6	28.2	29.5		27
	15.9	23	30.3	29.2	26.5	33.6	28.1	29.4		27
	15.8	22.9	30.2	29.1	26.4	33.6	28.1	29.3		26.9
	15.9	22.6	30.1	29	26.3	33.5	28	29.3		26.8
	16	22.1	30	29	26.3	33.5	28	29.3		26.8
	15.9	22	29.9	28.9	26.3	33.4	28	29.2		26.7
	16.3	21.8	29.9	28.9	26.2	33.4	27.9	29.2		26.7
	15.9	21.6	29.8	28.8	26.1	33.3	27.9	29.1		26.6
	15.9	21.4	29.7	28.8	26	33.2	27.8	29.1		26.5
	15.9	22.6	29.6	28.8	25.9	33.2	27.8	29		26.6
	16	21.6	29.6	28.7	25.8	33.1	27.8	29		26.5
	15.9	21.9	29.5	28.6	25.8	33.1	27.7	28.9		26.4
	15.8	22.2	29.4	28.6	25.7	33	27.7	28.9		26.4
	15.9	22.6	29.3	28.5	25.7	33	27.6	28.9		26.4
	15.9	21.4	29.3	28.5	25.6	32.9	27.6	28.8		26.3
	15.9	21.2	29.2	28.4	25.6	32.9	27.5	28.8		26.2
	15.9	21.1	29.2	28.4	25.5	32.8	27.5	28.7		26.1
	15.9	21	29.1	28.3	25.5	32.7	27.5	28.7		26.1
	15.9	20.9	29	28.3	25.4	32.6	27.5	28.6		26
	15.8	20.8	28.9	28.3	25.4	32.5	27.4	28.6		26
	15.7	20.8	28.9	28.3	25.4	32.5	27.4	28.6		26
	15.7	20.8	28.8	28.2	25.4	32.3	27.3	28.5		25.9
	15.5	20.8	28.8	28.1	25.5	32.1	27.3	28.5		25.8
	15.4	20.7	28.7	28	25.5	32.1	27.3	28.4		25.8
	15.5	20.7	28.7	28	25.5	32.2	27.3	28.4		25.8
	15.5	20.9	28.6	27.9	25.5	32.3	27.2	28.3		25.8
	16.1	20.9	28.6	27.9	25.5	32.3	27.2	28.3		25.9
	15.8	20.8	28.5	27.9	25.5	32.2	27.2	28		25.7
	15.8	20.9	28.5	27.8	25.5	32.1	27.1	28.1		25.7
	16	20.9	28.5	27.8	25.5	32.2	27.1	28.1		25.8
	16.3	20.9	28.4	27.8	25.5	32.1	27	28.1		25.8

## Sheet: Experimental Conditions 2
This document contains the data used in calibrating our model. Each sheet represents a different set of experimental conditions.
The mean of the data at each point in time was used in the actual calibration
				Below are the parameters found using least-squares calibration of the model to the mean:
Temperature of Cooling Water:				2 degrees			alpha	beta	gamma
Experiment Length:				20 minutes			0.020827	1.021e-07	-0.25307
Number of Experiments:				16
	11	11	36L	36R	38R	38L	56L	56R	58L	58R	3L	3R	13L	13R	16L	16R		Mean
	35.6	34.7	35.7	36.1	36.5	35.6	35.4	34.9	35.8	35.8	35.8	35.5	35.4	34.1	36.2	35.4		35.5
	35.8	39.9	35.7	36.1	36.6	35.9	35.4	34.8	35.8	35.8	35.7	35.4	35.3	34.2	36.1	35.5		35.9
	36.4	34.9	35.8	35.9	37.9	38.7	35.5	35.3	35.9	35.8	35.7	35.9	35.4	34.2	36.4	35.9		36
	35.5	27.1	35.9	36.3	38.2	38.8	35.8	35.6	36.2	36	36	36.8	35.9	35	37	38.5		35.9
	33.7	23.1	35.9	36.6	37.7	36	35.9	35.4	36.3	36.6	36.4	37.1	36.2	35.8	37.5	40		35.6
	32	21.7	35.5	36.5	36.1	33	35.7	34.9	35.9	36.9	36.8	36.7	36.4	36.4	37.2	39		35
	30.5	20.6	34.9	36	32.5	30.5	35	34.3	35.3	36.6	36.8	35.8	36.4	36.2	36.4	36.5		34
	28.9	19.4	34.2	35.5	30.6	28.5	34.1	33.7	34.5	35.8	36.5	34.8	35.6	35.3	35.5	34.1		32.9
	27.9	18.3	33.3	34.8	30.5	26.8	33.1	33.2	33.6	34.9	35.9	33.7	34.8	34.2	34.4	31.9		32
	27.3	17.6	32.5	34.8	29.7	25.3	32.2	32.6	32.8	34	35.2	32.7	33.9	33.1	33.4	29.8		31.1
	26.5	17.2	31.8	34.3	28.3	24.2	31.3	32.2	32.2	33.1	34.5	31.8	33.2	32.1	32.5	28.3		30.2
	26.3	16.6	30.8	33.7	26.6	23.3	30.4	31.8	31.5	32.3	33.9	31	32.4	31.2	31.7	26.9		29.4
	26.2	16.2	29.9	33.4	25.1	22.5	29.6	31.4	30.9	31.9	33.2	30.2	31.6	30.3	29.9	25.8		28.6
	26	15.9	29.2	33.3	29.7	22	28.9	30.7	30.3	31.6	32.6	29.5	30.8	29.4	29.7	24.8		28.4
	25.5	15.6	28.5	33.2	27.1	21.3	28	30	29.7	30.9	31.9	28.9	30.1	28.6	27.9	23.9		27.6
	25.2	15.2	27.9	32.7	26.9	20.6	27	29.5	29.2	30.4	32	28.3	29.6	27.9	26.8	23.1		27
	24.9	15	27.4	32.4	26.8	20	26.3	29.2	28.7	29.8	31.5	27.8	29.2	27.3	28.1	22.5		26.7
	24.5	14.8	26.9	32.3	26.6	19.7	26.8	28.8	28.3	29.3	31	27.3	29.2	26.7	28.2	21.9		26.4
	23.9	14.4	26.4	31.9	26.3	19.1	25.3	28.6	27.9	28.9	30.2	26.8	29.6	26.1	28.2	21.3		25.9
	23.6	14.1	26	31.8	26.1	18.6	25	27.5	27.5	28.4	29.8	26.5	28	25.7	28.1	20.9		25.5
	23.2	13.6	25.6	31.6	25.8	18.2	24.5	26.9	27.1	28	29.3	26.1	28	25.3	27.9	20.4		25.1
	23.1	13.7	25.2	31.4	25.6	17.8	24	27	26.7	27.6	29	25.8	27.9	24.9	27.7	20		24.8
	22.9	13.4	24.9	31.4	25.4	17.3	23.7	27.1	26.3	27.2	28.6	25.5	27.6	24.5	27.5	19.6		24.6
	22.6	13.2	24.6	31.2	25.2	17	23.4	26.8	26	26.9	28.2	25.1	27.2	24.1	27.2	19.3		24.3
	22.3	13	24.2	31	24.8	16.7	22.8	26.5	25.7	26.5	27.9	24.8	27	23.8	27	19		23.9
	22.2	12.6	23.6	30.9	24.6	16.4	22.3	26.1	25	26.2	27.5	24.6	26.5	23.4	26.7	18.8		23.6
	22.1	12.5	25	30.8	24.5	16.1	22.2	25.8	25.1	25.9	27.2	24.3	26.5	23	26.5	18.5		23.5
	22	12.5	22.5	30.6	24.3	15.9	22	25.5	24.7	25.6	26.9	24.1	26.2	22.8	26.2	18.3		23.1
	21.9	12.3	22.5	30.3	24.2	15.6	21.7	25.2	24.4	25.3	26.5	23.9	26	22.5	26	18		22.9
	21.6	12.2	21.9	30	24	15.3	21.5	24.9	24	25	26.2	23.6	25.8	22.2	25.8	17.8		22.6
	21.5	12.1	21.8	29.6	23.8	15	21.2	24.6	23.7	24.7	25.9	23.4	25.6	22	25.6	17.6		22.4
	21.2	11.8	21.8	29.6	23.6	14.8	20.9	24.4	23.4	24.6	25.6	23.2	25.4	21.7	25.5	17.4		22.2
	21	11.8	22.3	29.3	23.5	14.6	20.5	24.1	23.1	24.3	25.2	23	25.2	21.5	25.3	17.2		22
	20.9	11.7	21.6	29.2	23.3	14.5	20.2	23.8	22.8	24.1	25	22.8	24.7	21.3	25.1	17		21.8
	20.8	11.6	21.1	29	23.2	14.3	20.1	23.6	22.6	23.9	24.7	22.6	24.6	21	24.9	16.9		21.6
	20.4	11.4	21.1	28.9	23	14.2	20.3	23.3	22.6	23.7	24.4	22.4	24.5	20.9	24.8	16.8		21.4
	20.3	11.3	21.2	28.7	22.9	14	21	23.1	22.4	23.5	24.2	22.2	24.3	20.6	24.6	16.7		21.3
	20.4	11.2	21	28.5	22.8	13.8	20.9	22.9	22.2	23.3	23.9	22	24.2	20.5	24.4	16.6		21.2
	20.4	11.2	21.1	28.3	22.6	13.7	20.8	22.7	22	23.1	23.7	21.9	24	20.3	24.3	16.4		21
	20	11.1	21.2	28.2	22.5	13.6	21	22.5	21.9	23	23.5	21.7	23.8	20.1	24.1	16.3		20.9
	19.9	11	21.2	28.1	22.4	13.5	21	22.3	21.8	22.9	23.2	21.6	23.7	20	24	16.2		20.8
	19.9	10.9	21.1	28	22.3	13.4	21.1	22.2	21.6	22.8	23	21.4	23.5	19.8	23.9	16.1		20.7
	19.9	10.8	20.9	27.9	22.2	13.3	21.1	22	21.5	22.6	22.8	21.3	23.4	19.6	23.8	16		20.6
	19.9	10.7	20.9	27.9	22	13.2	21	21.8	21.4	22.5	22.6	21.1	23.2	19.5	23.6	15.9		20.5
	19.8	10.6	20.9	27.9	22	13	20.9	21.7	21.3	22.4	22.4	21	23.1	19.4	23.5	15.9		20.4
	19.9	10.5	20.9	27.8	21.9	13	20.9	21.5	21.2	22.3	22.2	20.8	23	19.2	23.4	15.8		20.3
	19.7	10.4	20.8	27.8	21.8	12.9	20.8	21.4	21	22.2	22	20.7	22.9	19.1	23.2	15.7		20.2
	19.6	10.2	20.6	27.7	21.7	12.8	20.7	21.2	20.9	22.1	21.9	20.6	22.8	19	23.1	15.6		20
	19.5	10	20.5	27.6	21.6	12.7	20.6	21.1	20.8	22	21.7	20.5	22.7	18.9	23	15.6		19.9
	19.5	9.9	20.4	27.5	21.6	12.6	20.5	21	20.7	21.9	21.5	20.4	22.6	18.8	22.9	15.5		19.8
	19.4	9.9	20.3	27.5	21.4	12.6	20.5	20.9	20.6	21.9	21.4	20.3	22.5	18.7	22.8	15.5		19.8
	19.2	9.7	20.2	27.4	21.4	12.5	20.3	20.7	20.5	21.8	21.2	20.2	22.4	18.6	22.7	15.4		19.6
	19.3	9.7	20.3	27.3	21.3	12.4	20.3	20.6	20.5	21.7	21.1	20	22.3	18.5	22.6	15.3		19.6
	19.2	9.9	20	27.2	21.2	12.3	19.5	20.5	20.3	21.7	20.9	20	22.2	18.4	22.5	15.3		19.4
	19.2	10	19.9	27.1	21.1	12.3	19.5	20.4	20.2	21.6	20.8	19.8	22.1	18.3	22.5	15.3		19.4
	19.2	9.8	19.8	27	21	12.2	19.5	20.3	20.2	21.5	20.6	19.7	22	18.2	22.4	15.2		19.3
	19.3	9.7	19.7	27	20.9	12.1	19.8	20.2	20.1	21.5	20.5	19.6	21.9	18.1	22.3	15.1		19.2
	19.3	9.6	19.6	26.5	20.8	12	19.4	20.1	20	21.4	20.4	19.5	21.9	18	22.2	15.1		19.1
	19.2	9.6	19.5	26.5	20.8	12	19.3	20	20	21.5	20.2	19.4	21.8	18	22.2	15		19.1
	19.2	9.6	19.4	26.7	20.7	11.9	19.2	19.9	19.9	21.2	20.1	19.3	21.7	17.9	22	15		19
	19.2	9.5	19.4	26.5	20.6	11.9	19.1	19.8	19.8	21.1	20	19.3	21.6	17.8	22	14.9		18.9
	19.2	9.5	19.4	26.3	20.7	11.8	19	19.8	19.6	21.1	19.9	19.2	21.5	17.7	21.9	14.9		18.8
	19.1	9.5	19.3	26.1	20.8	11.8	19	19.7	19.7	21.1	19.8	19.1	21.5	17.6	21.9	14.8		18.8
	18.8	9.5	19.2	25.9	20.6	11.7	18.9	19.6	19.7	21.2	19.7	19	21.4	17.6	21.8	14.8		18.7
	18.8	9.5	19.2	25.8	20.5	11.6	18.9	19.5	19.6	21.3	19.6	18.9	21.3	17.5	21.8	14.8		18.7
	19.1	9.5	19.1	25.5	20.4	11.6	18.8	19.5	19.6	21.6	19.5	18.9	21.3	17.4	21.7	14.7		18.6
	19.2	9.5	19	25.2	20.2	11.5	18.7	19.4	19.6	21.5	19.3	18.8	21.2	17.3	21.6	14.7		18.5
	19.3	9.5	19	25	20.1	11.4	18.6	19.3	19.5	21.3	19.3	18.8	21.2	17.3	21.6	14.6		18.5
	19.3	9.5	18.9	24.9	20	11.3	18.6	19.3	19.5	21.3	19.2	18.7	21.1	17.2	21.6	14.6		18.4
	19.3	9.5	18.9	24.8	19.9	11.2	18.6	19.3	19.5	21.2	19.1	18.6	21	17.2	21.5	14.6		18.4
	19.3	9.5	18.8	24.6	19.9	11.2	18.5	19.2	19.4	21	19	18.6	21	17.1	21.4	14.6		18.3
	19.3	9.4	18.8	24.5	19.8	11.1	18.5	19	19.4	20.8	18.9	18.5	20.9	17	21.4	14.5		18.2
	19.3	9.2	18.8	24.4	19.7	11.1	18.4	19.1	19.3	20.7	18.8	18.5	20.9	17	21.3	14.5		18.2
	19.3	9	18.7	24.3	19.6	11	18.3	19	19.2	20.6	18.8	18.4	20.9	16.9	21.3	14.4		18.1
	19.3	9.1	18.6	24.2	19.6	10.9	18.3	19	19	20.5	18.7	18.4	20.8	16.9	21.2	14.4		18.1
	19.3	9.7	18.6	24	19.6	10.8	18.2	19.1	19	20.4	18.6	18.3	20.8	16.8	21.2	14.3		18
	19.2	9.7	18.6	23.9	19.5	10.7	18.2	19.1	19	20.3	18.6	18.3	20.7	16.8	21.1	14.3		18
	19.2	9.8	18.5	23.9	19.5	10.6	18.1	19	19	20.2	18.5	18.2	20.7	16.7	21.1	14.3		18
	19.2	9.6	18.5	23.8	19.4	10.6	18.1	18.9	18.9	20	18.5	18.2	20.6	16.6	21	14.2		17.9
	19.1	9.5	18.5	23.7	19.3	10.6	18	18.9	18.9	19.9	18.4	18.2	20.6	16.6	21	14.2		17.8
	19.2	9.5	18.5	23.6	19.3	10.5	18	18.9	18.8	19.8	18.3	18.1	20.5	16.5	21	14.2		17.8

## Sheet: Experimental Conditions 3
This document contains the data used in calibrating our model. Each sheet represents a different set of experimental conditions.
The mean of the data at each point in time was used in the actual calibration
				Below are the parameters found using least-squares calibration of the model to the mean:
Temperature of Cooling Water:				0 degrees			alpha	beta	gamma
Experiment Length:				20 minutes			0.015966	1.1989e-07	-0.29176
Number of Experiments:				18
	35L	35R	39L	39R	57L	57R	4L	4R	6L	6R	7L	7R	14L	14R	17L	17R	18L	18R		Mean
	35.1	35.1	36.5	35.8	35.9	35.4	35.9	35.3	36.2	35.8	36.8	36.1	35.4	35.7	35.7	35.6	35.2	35.8		35.7
	35.2	35.1	36.4	36.4	36	35.4	35.8	35.3	36.2	35.8	36.7	36	35.4	35.7	36.2	35.5	35.3	35.8		35.8
	35.2	35.2	36.6	39.9	36.1	36.5	35.9	35.4	36	35.8	36.7	36	35.4	35.7	36.5	35.7	36	36		36.1
	36.6	35.6	37.2	41.5	36.3	36.9	36.6	35.9	36.2	35.8	36.7	36.2	35.9	35.9	36.9	36.5	37	36.8		36.7
	37	35.6	37.8	39.6	35.8	34.9	37.1	36.3	36.6	35.9	36.8	36.3	36.5	36.5	37.2	37.3	37.7	37.2		36.8
	36.1	35.2	37.8	36.3	35.1	32.6	37.4	35.9	36.7	36	36.8	36.4	36.9	36.8	37.3	36.9	38.5	37		36.4
	34.9	34.4	37.5	33	34.3	30.9	37	35.1	36.5	36	36.9	36.3	36.7	36.7	37.3	35.9	39	36.4		35.8
	34	33.4	37	30.5	33.5	29.4	36.1	34.1	36.1	36	36.9	36.1	36.1	36.3	36.9	34.8	39.2	35.3		35.1
	32.4	32.4	36.2	28.1	32.7	28.3	35.1	33.3	35.4	35.8	36.9	35.8	35.3	35.8	36.4	33.7	39.2	34.2		34.3
	31.3	31.5	35.3	26.2	32	27.3	34.2	32.3	34.6	35.5	36.9	35.4	34.5	35.1	35.8	32.8	39	33.1		33.5
	30.2	30.6	34.3	24.7	31.3	26.4	33.1	31.2	34.4	35.2	36.8	35	33.7	34.5	35.1	31.9	38.7	32		32.7
	29.5	29.8	33.3	23.3	30.8	25.6	31.8	30.3	33.8	34.8	36.5	34.5	32.7	33.8	34.5	31	38.3	31.2		32
	29.1	29	32.3	22.2	30.2	25.1	30.4	29.6	33.2	34.4	36.1	34.1	31.9	33.1	33.9	30.2	37.9	30.3		31.3
	27.9	28.3	31.5	21.3	29.6	24.6	29.6	28.5	32.7	34	35.8	33.7	31.2	32.5	32.9	29.4	37.3	29.5		30.6
	27.1	27.7	30.7	20.5	29	24.2	30.2	27.8	32.5	33.6	35.3	33.2	30.5	31.9	32.6	28.6	36.8	28.7		30.1
	26.5	27.1	29.9	19.8	28.5	23.9	28.6	27.2	29.8	33.2	34.9	32.8	29.9	31.3	31.6	27.9	36.3	27.9		29.3
	27.2	26.6	29.2	19.2	28	23.6	27.7	26.5	29.2	32.8	34.5	32.4	29.3	30.7	31.2	27.2	35.8	27.1		28.8
	25.4	26.1	28.6	18.7	27.5	23.5	27.6	26.1	28.6	32.5	34.2	32	28.7	30.2	30.8	26.6	35.1	26.4		28.3
	25.1	25.8	28.1	18.3	27.7	23.3	27.1	26.1	28.2	32.1	33.8	31.7	28.2	29.7	30.4	25.9	34.5	25.9		27.9
	24.6	25.5	27.6	17.9	27.6	23	26.5	25.4	28	31.8	33.5	31.4	27.7	29.2	30	25.3	33.9	25.2		27.5
	24.1	25.1	27.1	17.5	27.6	22.7	26.4	25.4	27.9	31.4	33.2	31	27.2	28.8	29.6	24.8	33.3	24.6		27.1
	23.3	24.8	26.6	17.2	26.7	22.4	26.1	25.1	27.7	31.1	32.9	30.8	26.8	28.3	29.2	24.3	32.7	24		26.7
	22.9	24.3	26.2	16.9	27.2	22.2	25.8	24.7	27.5	30.8	32.5	30.5	26.3	27.9	28.8	23.9	32.2	23.6		26.3
	22.2	23.9	25.9	16.5	26.5	22	25.5	24.3	27.3	30.5	32.2	30.2	25.9	27.5	28.5	23.5	31.6	23.1		26
	21.9	23.5	25.5	16.2	26.3	21.8	25.3	23.8	27.2	30.2	31.9	29.9	25.6	27.1	28.2	23	31.1	22.5		25.6
	21.6	23.1	25.1	15.9	26	21.7	25	23.5	27.1	29.9	31.7	29.6	25.2	26.8	27.8	22.7	30.6	22		25.3
	21.3	22.7	24.8	15.6	25.8	21.5	24.6	23.1	27	29.6	31.4	29.3	24.8	26.4	27.5	22.3	30.2	21.7		25
	21	22.3	24.6	15.3	25.5	21.4	23.9	23	26.9	29.4	31.1	29	24.5	26	27.1	22	29.7	21.4		24.7
	20.5	22	24.3	15.1	25.2	21.2	24.1	22.8	26.8	29.2	30.9	28.8	24.2	25.8	26.8	21.6	29.3	21.1		24.4
	20.2	21.8	23.9	14.8	24.9	21.1	23.3	22.7	26.7	28.9	30.6	28.6	23.9	25.4	26.5	21.4	28.8	20.9		24.1
	20.2	21.5	23.6	14.6	24.7	21	23.3	22.6	26.5	28.7	30.3	28.3	23.6	25.1	26.2	21.1	28.5	20.7		23.9
	19.9	21.3	23.3	14.4	24.5	20.9	23.3	22.6	26.5	28.5	30.1	28.1	23.4	24.9	25.9	20.9	28	20.5		23.7
	19.5	21	23.1	14.2	24.2	20.7	22.9	22.1	26.3	28.3	29.9	27.9	23.1	24.6	25.7	20.6	27.6	20.3		23.4
	19.2	20.8	22.8	14	23.9	20.6	22.8	22	26.2	28.1	29.7	27.6	22.9	24.4	25.5	20.4	27.2	20.1		23.2
	18.8	20.5	22.5	14	23.6	20.5	22.6	21.9	26	27.9	29.5	27.4	22.6	24.1	25.2	20.2	26.8	19.9		23
	18.8	20.3	22.3	13.8	23.3	20.4	22.3	21.9	25.9	27.7	29.2	27.2	22.4	23.9	25	20	26.4	19.7		22.8
	18.6	20.2	22	13.8	23.1	20.2	22.1	21.6	25.8	27.5	29	27	22.2	23.6	24.7	19.8	26	19.6		22.6
	18.3	20	21.9	13.7	22.9	20.1	22.3	21.6	25.8	27.4	28.9	26.9	21.9	23.4	24.5	19.6	25.7	19.3		22.5
	18.3	19.8	21.7	13.7	22.8	20	22	21.3	25.5	27.2	28.7	26.7	21.8	23.2	24.3	19.4	25.4	19.1		22.3
	18.2	19.7	21.5	13.7	22.6	19.9	21.9	21.1	25.3	27.1	28.5	26.5	21.5	22.9	24.1	19.2	25.1	19		22.1
	17.9	19.5	21.4	13.7	22.4	19.8	21.6	21	25.1	26.9	28.3	26.3	21.3	22.8	23.9	19	24.8	18.8		21.9
	17.7	19.4	21.2	13.7	22.2	19.7	21.5	20.9	25	26.8	28.2	26.2	21.2	22.6	23.8	18.9	24.6	18.6		21.8
	17.6	19.2	21	13.6	22	19.6	21.4	20.8	24.8	26.7	28	26	21	22.4	23.6	18.7	24.3	18.4		21.6
	17.2	19	20.9	13.6	21.9	19.6	21.3	20.6	24.6	26.6	27.9	25.9	20.8	22.2	23.4	18.5	23.9	18.3		21.5
	16.9	18.8	20.8	13.5	21.8	19.6	21.2	20.6	24.5	26.5	27.7	25.8	20.6	22	23.3	18.3	23.6	18.1		21.3
	16.8	18.6	20.6	13.4	21.6	19.5	21	20.5	24.3	26.3	27.6	25.6	20.5	21.9	23.1	18	23.4	17.9		21.1
	16.6	18.5	20.5	13.4	21.5	19.4	20.8	20.5	24.2	26.2	27.4	25.6	20.3	21.7	22.9	17.9	23.1	17.9		21
	16.5	18.4	20.5	13.3	21.3	19.3	20.7	20.4	24.3	26.1	27.3	25.5	20.2	21.6	22.8	17.8	22.8	17.8		20.9
	16.5	18.3	20.3	13.3	21.2	19.3	20.7	20.4	24.2	26	27.2	25.4	20	21.4	22.6	17.7	22.5	17.6		20.8
	16.4	18.2	20.2	13.3	21	19.2	20.4	20.2	24.1	25.9	27	25.3	19.9	21.2	22.5	17.6	22.2	17.5		20.7
	16.6	18.2	20	13.2	20.9	19.1	20.1	20	24	25.8	26.9	25.2	19.8	21.2	22.3	17.6	22	17.4		20.6
	16.6	18.3	19.9	13.2	20.8	19	20	20	23.9	25.8	26.8	25.1	19.6	21	22.2	17.5	21.8	17.3		20.5
	16.5	18.3	19.9	13.2	20.6	19	19.9	19.9	23.9	25.7	26.7	25	19.5	20.9	22	17.4	21.6	17.2		20.4
	16.4	18.3	19.8	13.1	20.5	18.9	19.8	19.8	23.9	25.6	26.6	25	19.4	20.8	21.9	17.4	21.5	17		20.3
	16.2	18.3	19.7	12.9	20.3	18.9	19.8	19.8	23.8	25.5	26.5	25	19.3	20.8	21.8	17.3	21.3	16.9		20.2
	16	18.2	19.5	13	20.3	18.8	19.6	20.1	23.8	25.5	26.4	24.9	19.2	20.6	21.7	17.3	21.2	16.8		20.2
	15.9	18.1	19.4	13	20.2	18.8	19.6	20.2	23.6	25.4	26.3	24.8	19.1	20.5	21.6	17.3	21	16.7		20.1
	15.8	18	19.3	12.9	20	18.8	19.5	20.2	23.6	25.3	26.2	24.6	19	20.5	21.5	17.3	20.8	16.6		20
	15.6	17.8	19.2	12.8	19.9	18.8	19.4	20.2	23.6	25.2	26.1	24.5	18.9	20.4	21.4	17.3	20.7	16.6		19.9
	15.8	17.7	19.1	12.7	19.8	18.7	19.3	20.2	23.5	25	26	24.5	18.8	20.3	21.3	17.3	20.6	16.5		19.8
	15.5	17.6	19	12.7	19.7	18.7	19.2	20.1	23.5	25	26	24.3	18.7	20.2	21.2	17.4	20.4	16.4		19.8
	15.5	17.6	19	12.6	19.6	18.6	19.2	19.5	23.4	24.9	25.9	24.2	18.6	20.1	21.2	17.4	20.2	16.3		19.7
	15.5	17.5	18.9	12.7	19.5	18.6	19.1	19	23.4	24.8	25.8	24.3	18.5	20	21.1	17.3	20	16.2		19.6
	15.5	17.3	18.9	12.7	19.3	18.6	19	18.9	23.3	24.7	25.8	24	18.5	19.9	21	17.3	19.9	16.2		19.5
	15.4	17.2	18.8	12.7	19.3	18.5	18.8	18.9	23.3	24.6	25.7	23.9	18.3	19.8	20.9	17.2	19.7	16.1		19.4
	15.3	17.2	18.7	12.6	19.2	18.5	18.7	18.8	23.2	24.6	25.6	23.8	18.2	19.7	20.9	17	19.6	16		19.3
	15.2	17.8	18.7	12.5	19.1	18.4	18.7	18.7	23.1	24.5	25.5	23.9	18.2	19.6	20.8	17	19.5	16		19.3
	15.2	18.1	18.6	12.4	19	18.3	18.7	19.1	23	24.5	25.5	24.5	18	19.5	20.7	16.9	19.3	15.9		19.3
	15.3	18.5	18.4	12.3	19	18.3	18.6	19.3	22.9	25	25.4	24.6	18	19.5	20.6	16.6	19.2	16		19.3
	15.2	18.8	18.4	12.2	18.9	18.2	18.6	19.2	22.9	24.9	25.3	24.3	17.9	19.3	20.6	17.6	19.1	16.9		19.4
	15.1	18.9	18.4	12.2	18.9	18.2	18.5	19.1	22.9	24.9	25.3	24.2	17.8	19.2	20.5	17.3	19	16.9		19.3
	15	19	18.3	12.2	18.8	18.3	18.5	18.9	22.9	24.7	25.2	24	17.8	19.1	20.4	17.5	18.8	16.9		19.2
	15	19	18.3	12	18.7	18.3	18.5	18.8	22.8	24.6	25.2	23.9	17.7	18.8	20.3	17.4	18.7	17		19.2
	14.9	19	18.2	11.9	18.6	18.2	18.5	18.6	22.8	24.6	25.1	23.8	17.6	18.7	20.3	17.3	18.6	17.2		19.1
	14.9	18.9	18.2	11.6	18.6	18.2	18.4	18.5	22.8	24.5	25.1	23.6	17.5	18.7	20.3	17.2	18.5	17.6		19.1
	15.1	18.8	18.1	12.2	18.5	18.1	18.3	18.5	22.6	24.4	25	23.6	17.5	18.5	20.3	17.1	18.4	17.8		19
	15	18.7	18	12.4	18.5	18.1	18.2	18.4	22.6	24.3	25	23.6	17.4	18.5	20.2	17	18.3	18.2		19
	15	18.6	17.9	12.5	18.4	18	18.1	18.3	22.6	24.2	24.9	23.4	17.3	18.5	20.2	16.8	18.2	18.5		19
	14.9	18.4	17.9	12.6	18.4	18	18	18.2	22.5	24.2	24.9	23.3	17.3	18.5	20.1	16.8	18.1	18.8		18.9
	15	18.3	17.8	12.8	18.3	17.9	18	18.1	22.5	24.1	24.8	23.3	17.2	18.6	20	16.6	18	19		18.9
	14.8	18.1	17.7	13	18.3	17.9	18	18.1	22.3	24	24.8	22.8	17.1	18.5	19.9	16.6	17.9	19.4		18.8

## Sheet: Experimental Conditions 4
This document contains the data used in calibrating our model. Each sheet represents a different set of experimental conditions.
The mean of the data at each point in time was used in the actual calibration
				Below are the parameters found using least-squares calibration of the model to the mean:
Temperature of Cooling Water:				15 degrees			alpha	beta	gamma
Experiment Length:				10 minutes			0.013235	1.8854e-09	-0.42833
Number of Experiments:				8
	2R	2L	12R	12L	33L	33R	37L	37R		Mean
	34.8	35.5	37.2	36.8	36.6	35.5	34.4	34.7		35.7
	34.8	35.5	37.2	36.8	36.6	35.3	34.4	34.6		35.7
	35	35.5	37.2	37	36.5	36.3	35.5	35.6		36.1
	35.4	35.5	37.2	37.3	36.8	36.3	37.3	36.7		36.6
	36.1	35.6	37.4	37.8	37	36.7	38.1	37.2		37
	36.6	36	37.6	38.1	37.3	37	37.2	37.2		37.1
	36.7	36.4	37.8	38.2	37.5	37.2	35.9	36.7		37.1
	36.4	36.7	37.8	38.2	37.6	37	34.6	36.1		36.8
	35.9	36.8	37.7	38.1	37.5	36.7	33.5	35.4		36.5
	35.3	36.6	37.5	38	37.3	36.3	32.6	34.8		36.1
	34.7	36.4	37.3	37.8	37.1	35.9	31.8	34.1		35.6
	34.2	36	37	37.5	36.9	35.5	31.1	33.5		35.2
	33.6	35.7	36.8	37.2	36.8	35.1	30.5	33		34.8
	33.2	35.4	36.5	36.8	36.6	34.7	29.9	32.5		34.5
	32.7	35	36.2	36.5	36.3	34.3	29.4	32		34.1
	32.3	34.7	35.6	36.3	36	34	29	31.6		33.7
	31.9	34.4	35.4	36	35.8	33.7	28.6	31.2		33.4
	31.5	34.1	35.3	35.8	35.6	33.5	28.2	30.8		33.1
	31.1	33.9	35.3	35.6	35.3	33.2	28.5	30.4		32.9
	30.7	33.9	35	35.3	35.1	32.9	27.7	30		32.6
	30.7	33.7	35	35.1	34.9	32.7	26.6	29.7		32.3
	30.2	33.5	34.9	34.9	34.8	32.5	27.8	29.4		32.3
	30.1	33.1	34.7	34.6	34.6	32.3	27.1	29.1		32
	30.1	32.9	34.5	34.3	34.5	32.1	26.9	28.8		31.8
	30.1	32.7	34.3	34.1	34.3	31.9	27.5	28.6		31.7
	29.9	32.5	34	33.9	34.2	31.8	27.1	28.3		31.5
	29.8	32.3	33.8	33.7	34	31.6	26.9	28.1		31.3
	29.6	32.1	33.6	33.5	33.8	31.4	26.7	27.9		31.1
	29.4	31.9	33.4	33.2	33.7	31.2	26.6	27.7		30.9
	29.3	31.7	33.2	32.9	33.5	31.1	26.5	27.5		30.7
	29.1	31.6	33	32.6	33.4	30.9	26.3	27.3		30.5
	29	31.4	32.9	32.5	33.3	30.8	26.1	27.2		30.4
	28.9	31.2	32.7	32.2	33.2	30.7	25.9	27		30.2
	28.8	31.1	32.5	31.9	33	30.5	25.8	26.8		30.1
	28.6	31	32.3	31.8	32.9	30.4	25.6	26.7		29.9
	28.5	30.8	32.2	31.5	32.8	30.3	25.5	26.5		29.8
	28.5	30.7	32	31.3	32.6	30.2	25.4	26.4		29.6
	28.3	30.6	31.9	31.1	32.5	30	25.3	26.2		29.5
	28.2	30.3	31.8	30.9	32.4	29.9	25.2	26.1		29.4
	28	30.2	31.6	30.8	32.3	29.8	25.1	26		29.2
	28	30.1	31.5	30.6	32.2	29.7	25	25.9		29.1

## Sheet: Experimental Conditions 5
This document contains the data used in calibrating our model. Each sheet represents a different set of experimental conditions.
The mean of the data at each point in time was used in the actual calibration
				Below are the parameters found using least-squares calibration of the model to the mean:
Temperature of Cooling Water:				15 degrees			alpha	beta	gamma
Experiment Length:				20 minutes			0.01026	4.7643e-10	-0.42899
Number of Experiments:				8
Note: these experimental conditions are the same as 'Experimental Condtions 1'
	3L	3R	13R	13L	34R	34L	38L	38R		Mean
	35.9	35.8	35.9	36.8	35.6	35.6	36.5	35.9		36
	35.9	35.8	35.9	36.8	35.6	35.4	36.6	36		36
	36	36	36	36.9	36	35.7	36.9	36.1		36.2
	36.1	36.3	38.3	37	37	36	36.5	36.4		36.7
	36.1	36.8	39.3	37	38	36.5	36.6	36.7		37.1
	36.2	36.8	39.3	37	38.2	36.5	36.8	37		37.2
	36.3	36.8	38.8	37.1	37.5	36.2	36.9	37.2		37.1
	36.4	36.7	38.1	37.2	36.8	35.8	37	37.1		36.9
	36.6	36.7	37.4	37.3	36	35.2	37	37		36.7
	36.6	36.6	36.6	37.4	35	34.6	36.9	36.7		36.3
	36.6	36.5	35.8	37.5	34.5	34.2	36.8	36.4		36
	36.5	36.4	34.9	37.5	33.7	33.7	36.8	36.1		35.7
	36.3	36.3	34.1	37.5	33.3	33.3	36.6	35.8		35.4
	36.1	36.1	33.3	37.4	32.7	32.9	36.5	35.5		35.1
	35.9	36	32.6	37.3	32.8	32.6	35.8	35.1		34.8
	35.6	35.8	32	37.3	32.9	32.5	35.5	34.9		34.6
	35.3	35.6	31.6	37.2	32.8	32.2	34	34.6		34.2
	34.9	35.4	30.4	37	32.5	32	33.6	34.3		33.8
	34.5	35.2	29.5	36.9	32.3	31.6	33.4	34.1		33.4
	34.3	34.9	29.2	36.8	31.9	31.3	33.2	33.9		33.2
	34.3	34.7	31.1	36.6	31.9	31.1	32.9	33.7		33.3
	33.9	34.5	31.4	36.5	31.7	30.8	32.8	33.5		33.1
	34.2	34.3	31.3	36.3	31.5	30.6	32.6	33.3		33
	34.2	34.1	31.2	36.2	31.3	30.4	32.5	33.1		32.9
	34	33.9	31	36	31.2	30.2	32.4	32.9		32.7
	33.9	33.7	30.8	35.9	31	30	32.3	32.8		32.6
	33.8	33.5	30.6	35.8	30.9	29.8	32.3	32.6		32.4
	33.6	33.3	30.5	35.6	30.6	29.6	32.3	32.4		32.2
	33.5	33.2	30.3	35.5	30.5	29.4	32.4	32.3		32.1
	33.4	33	30.1	35.4	30.3	29.2	32.4	32.1		32
	33.3	32.8	30	35.2	30.2	29	32.5	32		31.9
	33.2	32.6	29.8	35.1	30	28.9	32.5	31.8		31.7
	33.1	32.5	29.7	35	29.8	28.7	32.6	31.7		31.6
	33	32.3	29.5	35	29.6	28.6	32.6	31.5		31.5
	32.9	32.2	29.4	34.9	29.4	28.4	32.7	31.4		31.4
	32.8	32	29.2	34.8	29.1	28.3	32.7	31.3		31.3
	32.8	31.9	29.1	34.7	28.9	28.2	32.8	31.2		31.2
	32.6	31.8	29	34.6	28.6	28	32.8	31		31.1
	32.6	31.6	28.8	34.5	28.3	27.9	32.8	30.9		30.9
	32.5	31.5	28.7	34.3	28.2	27.8	32.8	30.8		30.8
	32.4	31.4	28.6	34.3	27.9	27.3	32.8	30.7		30.7
	32.3	31.3	28.5	34.2	27.8	27.5	32.9	30.6		30.6
	32.3	31.2	28.4	34.1	27.6	27.4	32.8	30.5		30.5
	32.2	31	28.3	34	27.4	27.3	32.8	30.4		30.4
	32.1	30.9	28.2	34	27.2	27.4	32.8	30.3		30.4
	32	30.9	28.2	33.9	27	27.3	32.8	30.2		30.3
	31.9	30.8	28	33.8	26.9	27.2	32.8	30.1		30.2
	31.8	30.7	28	33.7	26.8	26.8	32.7	30		30.1
	31.8	30.6	27.9	33.6	26.6	26.8	32.7	30		30
	31.7	30.5	27.9	33.5	26.5	26.7	32.6	29.9		29.9
	31.6	30.4	27.8	33.5	26.2	26.6	32.7	29.8		29.8
	31.5	30.3	27.5	33.4	26.3	26.5	32.6	29.8		29.7
	31.4	30.3	27.3	33.3	26.2	26.4	32.6	29.6		29.6
	31.3	30.2	27.3	33.2	26.2	26.3	32.6	29.6		29.6
	31.2	30.2	27.2	33.1	26.1	26.3	32.6	29.5		29.5
	31.2	30.1	27.2	33	26	26.2	32.6	29.5		29.5
	31	30	27.1	33	26	26.1	32.5	29.4		29.4
	31	29.9	27	32.9	25.7	26.1	32.5	29.3		29.3
	30.9	29.9	27	32.8	25.6	26	32.5	29.2		29.2
	30.8	29.8	26.9	32.8	25.6	26	32.4	29.2		29.2
	30.7	29.8	26.8	32.7	25.5	25.9	32.4	29.1		29.1
	30.6	29.7	26.8	32.6	25.5	25.2	32.3	29		29
	30.5	29.7	26.8	32.6	25.5	25.7	32.3	29		29
	30.5	29.6	26.7	32.5	25.4	25.8	32.3	28.9		29
	30.4	29.6	26.6	32.5	25.3	25.7	32.2	28.8		28.9
	30.3	29.5	26.6	32.4	25.3	25.6	32.2	28.8		28.8
	30.2	29.5	26.6	32.4	25.3	25.6	32.2	28.7		28.8
	30.1	29.5	26.5	32.3	25.2	25.6	32.1	28.6		28.7
	30	29.4	26.5	32.3	25.2	25.5	32.1	28.6		28.7
	30	29.3	26.5	32.2	25.2	25.5	32.1	28.5		28.7
	29.9	29.3	26.4	32.2	25.1	25.4	32	28.5		28.6
	29.8	29.2	26.4	32.1	24.9	25.4	32	28.4		28.5
	29.8	29.2	26.4	32.1	25.2	25.3	31.9	28.3		28.5
	29.7	29.2	26.4	32	25.2	25.3	31.9	28.3		28.5
	29.6	29.1	26.4	32	25.2	25.3	31.8	28.2		28.5
	29.5	29.1	26.3	32	25.2	25.2	31.8	28.2		28.4
	29.5	29	26.3	31.9	25.1	25.2	31.8	28.1		28.4
	29.4	29	26.3	31.9	25.1	25.1	31.7	28		28.3
	29.3	28.9	26.3	31.8	25.1	25	31.7	28		28.3
	29.3	28.9	26.3	31.8	25	25	31.6	28		28.2
	29.2	28.9	26.2	31.7	25	25	31.6	27.9		28.2

## Sheet: Experimental Conditions 6
This document contains the data used in calibrating our model. Each sheet represents a different set of experimental conditions.
The mean of the data at each point in time was used in the actual calibration
				Below are the parameters found using least-squares calibration of the model to the mean:
Temperature of Cooling Water:				15 degrees			alpha	beta	gamma
Experiment Length:				30 minutes			0.01076	2.6888e-07	-0.31523
Number of Experiments:				8
	4R	4L	14L	14R	35L	35R	39R	39L		Mean
	35.5	35.8	34.8	36	36	35.9	36.6	36.2		35.9
	35.5	35.8	35	35.9	36.1	35.8	36.6	36.2		35.9
	35.5	35.7	37	36.1	36.2	35.9	36.7	36.3		36.2
	35.8	35.6	39.2	36.8	36.6	36.3	36.9	36.5		36.7
	36	35.7	40.8	37.4	37.1	36.8	37.4	36.5		37.2
	36.2	35.9	39.4	37.9	37.5	37.1	37.7	36.8		37.3
	36.5	36.1	37.2	37.9	37.4	37.1	37.6	37		37.1
	36.6	36.2	35.1	37.4	37	36.9	37.5	37.2		36.7
	36.5	36.2	33.2	36.8	36.8	36.5	37.3	37.2		36.3
	36.2	36.2	31.7	36.1	36.3	36.1	37	37.1		35.8
	36	36.1	32.2	35.5	36	35.6	36.7	37		35.6
	35.6	36	31.4	34.9	35.6	35.3	36.3	36.8		35.2
	35.3	35.8	30.2	34.3	35.3	34.9	36	36.6		34.8
	34.5	35.7	29.2	33.9	35	34.6	35.8	36.4		34.4
	34.8	35.5	28	33.4	34.7	34.2	35.5	36.2		34
	34.5	35.3	27.6	33	34.3	33.9	35.2	36		33.7
	33.5	35.2	27.2	32.6	34.1	33.6	34.9	35.8		33.4
	33.3	35	26.9	32.2	33.8	33.3	34.7	35.5		33.1
	33.6	34.8	26.6	31.9	33.6	33.3	34.5	35.3		33
	33.6	34.6	26.4	31.6	33.3	32.8	34.3	35.1		32.7
	33.4	34.5	26.2	31.2	33	32.6	34	34.9		32.5
	33.3	34.3	26	30.9	32.8	32.3	33.9	34.7		32.3
	33.1	34.2	25.8	30.6	32.6	32.1	33.6	34.5		32.1
	33	34	25.6	30.3	32.4	31.9	33.5	34.4		31.9
	32.8	33.9	25.5	30.1	32.2	31.7	33.3	34.3		31.7
	32.7	33.8	25.3	29.9	32	31.5	33.2	34.1		31.6
	32.6	33.6	25.2	29.6	31.8	31.3	33	34		31.4
	32.5	33.5	25	29.5	31.6	31.2	32.9	33.9		31.3
	32.3	33.3	24.9	29.3	31.4	31	32.8	33.7		31.1
	32.2	33.2	24.7	29.1	31.2	30.9	32.8	33.5		31
	32.1	33.2	24.6	28.9	31	30.7	32.7	33.4		30.8
	32	33	24.5	28.8	30.9	30.6	32.6	33.2		30.7
	31.9	32.9	24.3	28.6	30.7	30.4	32.5	33.1		30.6
	31.8	32.8	24.2	28.5	30.6	30.3	32.5	33		30.5
	31.7	32.8	24.1	28.3	30.4	30.2	32.3	32.8		30.3
	31.6	32.6	24	28.2	30.3	30	32.2	32.7		30.2
	31.5	32.6	24	28	30.1	29.9	32.2	32.6		30.1
	31.4	32.5	23.9	27.9	30	29.8	32.1	32.4		30
	31.3	32.4	23.8	27.8	29.9	29.7	32	32.3		29.9
	31.3	32.3	23.8	27.7	29.8	29.6	31.9	32.2		29.8
	31.2	32.3	23.7	27.5	29.6	29.5	31.8	32		29.7
	31.1	32.2	23.6	27.4	29.5	29.4	31.7	31.9		29.6
	31	32.1	23.6	27.3	29.4	29.3	31.6	31.7		29.5
	31	32	23.5	27.2	29.3	29.2	31.5	31.6		29.4
	30.9	31.9	23.4	27.1	29.2	29.1	31.5	31.5		29.3
	30.8	31.9	23.3	27	29.1	29	31.4	31.3		29.2
	30.8	31.8	23.2	26.9	29	28.9	31.3	31.2		29.1
	30.7	31.8	23.2	26.9	28.9	28.9	31.2	31.1		29.1
	30.6	31.7	23	26.8	28.8	28.8	31.1	31		29
	30.6	31.6	23	26.7	28.7	28.7	31	30.9		28.9
	30.5	31.5	22.9	26.6	28.6	28.6	31	30.8		28.8
	30.4	31.5	22.8	26.6	28.6	28.6	30.9	30.6		28.8
	30.4	31.4	22.7	26.5	28.5	28.5	30.9	30.6		28.7
	30.3	31.3	22.6	26.4	28.4	28.4	30.8	30.5		28.6
	30.3	31.3	22.6	26.3	28.3	28.3	30.7	30.3		28.5
	30.2	31.2	22.5	26.3	28.2	28.3	30.6	30.2		28.4
	30.1	31.2	22.5	26.2	28.1	28.2	30.6	30.1		28.4
	30.1	31.1	22.4	26.2	28	28.2	30.5	30		28.3
	30	31.1	22.3	26.1	28	28.1	30.4	29.9		28.2
	30	31	22.3	26	27.9	28.1	30.4	29.8		28.2
	29.9	31	22.2	26	27.9	28	30.3	29.8		28.1
	29.9	30.9	22.2	25.9	27.8	28	30.2	29.6		28.1
	29.8	30.9	22.1	25.9	27.8	27.9	30.2	29.6		28
	29.8	30.9	22	25.8	27.7	27.9	30.1	29.5		28
	29.7	30.9	22	25.8	27.6	27.8	30	29.4		27.9
	29.6	30.8	22	25.7	27.6	27.8	30	29.3		27.9
	29.6	30.8	21.9	25.6	27.5	27.7	29.9	29.2		27.8
	29.6	30.8	21.9	25.6	27.5	27.7	29.9	29.1		27.8
	29.5	30.7	21.9	25.5	27.4	27.6	29.8	29		27.7
	29.4	30.6	21.8	25.5	27.4	27.6	29.8	29		27.6
	29.4	30.6	21.8	25.4	27.3	27.6	29.8	28.9		27.6
	29.4	30.6	21.8	25.3	27.3	27.5	29.7	28.8		27.6
	29.3	30.5	21.8	25.2	27.2	27.5	29.7	28.8		27.5
	29.3	30.5	21.8	25.2	27.2	27.5	29.6	28.7		27.5
	29.3	30.5	21.8	25.1	27.2	27.4	29.6	28.6		27.4
	29.2	30.5	21.8	25	27.1	27.4	29.6	28.5		27.4
	29.1	30.4	21.8	25	27	27.3	29.5	28.5		27.3
	29.1	30.4	21.8	24.9	27	27.3	29.5	28.4		27.3
	29.1	30.3	21.8	24.8	27	27.3	29.5	28.3		27.3
	29.1	30.3	21.8	24.8	27	27.3	29.5	28.3		27.3
	29	30.3	21.8	24.7	26.9	27.2	29.4	28.2		27.2
	29	30.2	21.8	24.6	26.9	27.2	29.4	28.1		27.2
	29	30.2	21.8	24.6	26.9	27.2	29.3	28.1		27.1
	28.9	30.2	21.8	24.5	26.8	27.2	29.3	28		27.1
	28.9	30.2	21.8	24.5	26.8	27.1	29.3	28		27.1
	28.9	30.1	21.8	24.4	26.8	27.1	29.2	27.9		27
	28.8	30.1	21.9	24.4	26.7	27.1	29.2	27.9		27
	28.8	30	21.9	24.3	26.7	27	29.2	27.8		27
	28.8	30	21.9	24.3	26.7	27	29.1	27.8		27
	28.7	30	21.9	24.2	26.6	27	29.1	27.8		26.9
	28.6	29.9	21.9	24.2	26.6	27	29	27.7		26.9
	28.6	29.9	22	24.1	26.6	27	29	27.6		26.9
	28.6	29.8	22	24.1	26.5	26.9	29	27.6		26.8
	28.6	29.8	22	24	26.5	26.9	29	27.6		26.8
	28.5	29.8	22	24	26.5	26.9	29	27.5		26.8
	28.5	29.6	22.1	23.9	26.5	26.9	28.9	27.5		26.7
	28.4	29.5	22.1	23.9	26.5	26.9	28.9	27.5		26.7
	28.4	29.3	22.2	23.8	26.4	26.8	28.9	27.4		26.7
	28.3	29.3	22.2	23.8	26.4	26.8	28.8	27.3		26.6
	28.3	29.3	22.2	23.8	26.4	26.8	28.8	27.3		26.6
	28.2	29.4	22.3	23.7	26.4	26.8	28.8	27.3		26.6
	28.2	29.4	22.3	23.7	26.3	26.8	28.7	27.2		26.6
	28.2	29.3	22.3	23.6	26.3	26.8	28.6	27.2		26.5
	28.1	29.3	22.3	23.6	26.3	26.8	28.6	27.2		26.5
	28.1	29.3	22.4	23.6	26.3	26.7	28.6	27.1		26.5
	28	29.2	22.4	23.5	26.3	26.7	28.5	27.1		26.5
	28	29.2	22.4	23.5	26.3	26.7	28.5	27		26.5
	28	29.2	22.4	23.5	26.2	26.7	28.4	27		26.4
	28	29.2	22.4	23.5	26.2	26.6	28.3	27		26.4
	27.9	29.1	22.4	23.5	26.2	26.6	28.3	26.9		26.4
	28	29.1	22.4	23.4	26.2	26.6	28.2	26.9		26.4
	28.1	29.1	22.4	23.4	26.2	26.6	28.2	26.9		26.4
	28	29	22.4	23.3	26.2	26.6	28.2	26.9		26.3
	28	29	22.4	23.3	26.2	26.6	28.1	26.8		26.3
	28	29	22.4	23.3	26.1	26.6	28.1	26.8		26.3
	28	29	22.4	23.2	26.1	26.5	28	26.8		26.3
	27.9	28.9	22.4	23.2	26.1	26.5	28	26.5		26.2
	27.9	28.9	22.4	23.2	26.1	26.5	27.9	26.5		26.2
	27.9	28.9	22.4	23.1	26.1	26.5	27.9	26.5		26.2
	27.8	28.8	22.4	23.1	26	26.5	27.9	26.6		26.1
	27.8	28.8	22.4	23.1	26	26.5	27.8	26.6		26.1

## Sheet: Experimental Conditions 7
This document contains the data used in calibrating our model. Each sheet represents a different set of experimental conditions.
The mean of the data at each point in time was used in the actual calibration
				Below are the parameters found using least-squares calibration of the model to the mean:
Temperature of Cooling Water:				15 degrees			alpha	beta	gamma
Experiment Length:				60 minutes			0.008741	1.149e-09	-0.22009
Number of Experiments:				8
	5L	5R	15L	15R	36L	36R	40L	40R		Mean
	35.4	35.9	36.5	36.1	37.1	36.8	36.1	35.8		36.2
	35.4	35.9	36.5	36	37	36.8	36.2	35.8		36.2
	35.5	36	36.6	36.4	37.2	36.9	36.4	35.8		36.4
	35.8	36.2	36.9	37	37.4	37	37.2	36.2		36.7
	36.3	36.5	37.3	37.3	37.9	37.4	38	38.4		37.4
	36.9	36.8	37.6	37.8	38.3	37.6	38.1	39.6		37.8
	37.2	36.9	37.6	37.7	38.5	37.6	37.6	39.2		37.8
	37.2	36.8	37.4	37.3	38.4	37.3	36.8	38.6		37.5
	36.9	36.5	37	36.8	38.1	36.9	36.2	37.7		37
	36.5	36.2	36.6	36.2	36.9	36.5	35.8	36.9		36.5
	35.9	35.8	36.2	35.7	35.6	36	35.3	36.1		35.8
	35.5	35.4	35.8	35.2	34.7	35.6	35	35.4		35.3
	35.2	35	35.4	34.8	35.7	35.2	34.5	34.8		35.1
	34.7	34.7	35	34.3	35.6	34.8	34.3	34.2		34.7
	34.2	34.4	34.7	34	35.1	34.4	34.3	33.7		34.4
	33.4	34	34.4	33.6	34.9	34	34.2	33.2		34
	32.7	33.8	34.1	33.3	34.6	33.7	33.9	32.7		33.6
	32.2	33.6	33.8	33	34.4	33.3	33.9	32.3		33.3
	31.8	33.3	33.9	32.8	34	33	33.7	31.9		33.1
	31.4	33.1	33.8	32.5	33.9	32.8	33.4	31.6		32.8
	31.1	32.9	34.1	32.2	33.7	32.5	33.2	31.3		32.6
	30.8	32.8	33.1	32	33.5	32.3	33.1	31		32.3
	30.6	32.6	33.3	31.8	33.3	32	33	30.7		32.2
	30.3	32.5	33.2	31.5	33.2	31.8	32.8	30.4		32
	30.1	32.3	32.8	31.3	33	31.6	32.7	30.2		31.8
	29.9	32.2	32.6	31.2	32.8	31.3	32.5	29.9		31.6
	29.7	32	32.5	31	32.7	31.2	32.4	29.7		31.4
	29.6	31.9	32.4	30.8	32.5	30.9	32.2	29.5		31.2
	29.4	31.8	32.3	30.6	32.4	30.8	32	29.3		31.1
	29.3	31.7	32.2	30.5	32.2	30.6	31.9	29.1		30.9
	29.2	31.6	32.1	30.3	32	30.4	31.8	28.9		30.8
	29	31.5	32	30.2	31.9	30.2	31.6	28.8		30.7
	28.9	31.4	31.9	30.1	31.8	30	31.5	28.6		30.5
	28.8	31.3	31.8	30	31.6	29.9	31.3	28.4		30.4
	28.7	31.2	31.8	29.9	31.3	29.8	31.2	28.3		30.3
	28.6	31.1	31.7	29.8	31.2	29.6	31.1	28.1		30.2
	28.5	31	31.6	29.6	31	29.5	31	28		30
	28.3	30.9	31.5	29.5	30.9	29.3	30.8	27.8		29.9
	28.3	30.8	31.5	29.4	30.7	29.2	30.7	27.7		29.8
	28.2	30.7	31.4	29.3	30.6	29.1	30.6	27.6		29.7
	28.1	30.6	31.3	29.2	30.4	29	30.5	27.4		29.6
	28	30.6	31.2	29.2	30.3	28.9	30.4	27.3		29.5
	27.9	30.5	31.2	29	30.1	28.8	30.3	27.2		29.4
	27.9	30.4	31.1	28.9	30	28.7	30.1	27.1		29.3
	27.8	30.3	31	28.9	29.9	28.6	30	27		29.2
	27.7	30.2	31	28.8	29.8	28.5	29.9	26.9		29.1
	27.7	30.1	30.9	28.7	29.6	28.4	29.8	26.8		29
	27.6	30	30.8	28.6	29.5	28.3	29.7	26.7		28.9
	27.5	30	30.8	28.5	29.4	28.2	29.6	26.6		28.8
	27.5	29.9	30.8	28.5	29.3	28.1	29.5	26.5		28.8
	27.4	29.8	30.7	28.4	29.1	28	29.5	26.5		28.7
	27.3	29.8	30.7	28.3	29	27.9	29.3	26.4		28.6
	27.3	29.7	30.6	28.2	28.9	27.9	29.2	26.3		28.5
	27.2	29.6	30.6	28.2	28.8	27.8	29.1	26.2		28.4
	27.2	29.6	30.6	28.1	28.6	27.7	29	26.2		28.4
	27.1	29.5	30.5	28.1	28.5	27.6	29	26.1		28.3
	27.1	29.5	30.5	28	28.4	27.6	28.9	26		28.3
	27	29.4	30.5	27.9	28.3	27.5	28.8	26		28.2
	27	29.3	30.4	27.9	28.3	27.4	28.7	25.9		28.1
	26.9	29.3	30.4	27.8	28.2	27.3	28.6	25.9		28.1
	26.9	29.2	30.4	27.8	28.1	27.3	28.6	25.8		28
	26.8	29.2	30.3	27.7	28	27.2	28.5	25.8		27.9
	26.8	29	30.3	27.7	28	27.2	28.5	25.7		27.9
	26.7	29	30.3	27.6	27.9	27.1	28.4	25.6		27.8
	26.7	29	30.3	27.6	27.9	27	28.3	25.6		27.8
	26.6	28.9	30.2	27.5	27.8	27	28.2	25.5		27.7
	26.6	28.9	30.2	27.5	27.8	27	28.2	25.5		27.7
	26.6	28.8	30.2	27.4	27.7	27	28.1	25.5		27.7
	26.5	28.7	30.2	27.3	27.7	27	28	25.4		27.6
	26.5	28.7	30.1	27.3	27.6	26.9	28	25.3		27.6
	26.5	28.6	30.1	27.2	27.6	26.9	27.9	25.3		27.5
	26.4	28.6	30.1	27.2	27.5	26.9	27.8	25.2		27.5
	26.3	28.5	30.1	27.2	27.5	26.9	27.8	25.2		27.4
	26.3	28.5	30.1	27.1	27.5	26.8	27.7	25.1		27.4
	26.3	28.4	30.1	27.1	27.4	26.8	27.6	25.1		27.4
	26.3	28.3	30	27	27.4	26.8	27.6	25		27.3
	26.2	28.3	30	27	27.3	26.7	27.5	25		27.3
	26.2	28.2	30	27	27.4	26.6	27.4	25		27.2
	26.2	28.2	30	26.9	27.3	26.6	27.4	24.9		27.2
	26.1	28.1	30	26.9	27.3	26.6	27.3	24.9		27.2
	26	28.1	30	26.9	27.3	26.5	27.2	24.8		27.1
	26	28	30	26.8	27.2	26.5	27.2	24.8		27.1
	26	28	30	26.8	27.2	26.5	27.2	24.8		27.1
	25.9	27.9	30	26.8	27.2	26.4	27.1	24.7		27
	25.9	27.9	30	26.8	27.1	26.4	27.1	24.6		27
	25.9	27.8	30	26.7	27.1	26.3	27	24.6		26.9
	25.9	27.8	30	26.7	27.1	26.3	27	24.6		26.9
	25.9	27.7	30	26.7	27	26.3	26.9	24.6		26.9
	25.8	27.7	30	26.6	27	26.2	26.9	24.5		26.8
	25.8	27.6	30	26.6	27	26.2	26.9	24.5		26.8
	25.8	27.6	30	26.6	27	26.2	26.8	24.5		26.8
	25.8	27.6	30	26.6	26.9	26.1	26.8	24.4		26.8
	25.7	27.5	30	26.5	26.9	26.1	26.8	24.4		26.7
	25.7	27.5	30	26.5	26.9	26	26.7	24.3		26.7
	25.7	27.5	30	26.5	26.9	26	26.7	24.3		26.7
	25.7	27.5	30	26.5	26.8	26	26.6	24.3		26.7
	25.6	27.4	30.1	26.5	26.8	26	26.6	24.2		26.7
	25.6	27.4	30.1	26.5	26.8	26	26.5	24.2		26.6
	25.6	27.4	30.1	26.5	26.8	25.9	26.5	24.2		26.6
	25.5	27.3	30.1	26.5	26.8	25.9	26.5	24.2		26.6
	25.5	27.3	30.2	26.4	26.7	25.9	26.4	24.1		26.6
	25.5	27.3	30.2	26.4	26.7	25.9	26.3	24		26.5
	25.5	27.3	30.2	26.4	26.7	25.8	26.3	24		26.5
	25.5	27.3	30.2	26.3	26.6	25.8	26.3	23.9		26.5
	25.4	27.3	30.2	26.3	26.6	25.8	26.2	23.9		26.5
	25.4	27.3	30.3	26.3	26.6	25.8	26.2	23.8		26.5
	25.4	27.3	30.3	26.3	26.6	25.8	26.2	23.9		26.5
	25.4	27.3	30.3	26.2	26.6	25.7	26.1	23.9		26.4
	25.3	27.3	30.3	26.2	26.6	25.7	26.1	23.9		26.4
	25.3	27.3	30.3	26.2	26.5	25.7	26	23.9		26.4
	25.3	27.3	30.3	26.2	26.5	25.6	26	23.8		26.4
	25.3	27.2	30.4	26.2	26.5	25.6	26	23.8		26.4
	25.3	27.2	30.4	26.1	26.5	25.6	26	23.8		26.4
	25.3	27.2	30.4	26.1	26.5	25.6	26	23.8		26.4
	25.3	27.2	30.4	26	26.5	25.6	25.8	23.7		26.3
	25.2	27.2	30.4	26	26.5	25.6	25.9	23.7		26.3
	25.2	27.2	30.4	26	26.4	25.6	25.9	23.6		26.3
	25.2	27.2	30.5	26	26.4	25.6	25.9	23.6		26.3
	25.2	27.1	30.5	26	26.4	25.6	25.8	23.6		26.3
	25.2	27.1	30.5	25.9	26.4	25.6	25.8	23.6		26.3
	25.2	27.1	30.4	25.9	26.4	25.6	25.8	23.6		26.3
	25.1	27	30.4	25.9	26.3	25.6	25.7	23.6		26.2
	25.1	27	30.4	25.8	26.3	25.5	25.7	23.6		26.2
	25.1	26.9	30.4	25.8	26.3	25.5	25.7	23.5		26.2
	25.1	26.9	30.4	25.7	26.3	25.5	25.6	23.5		26.1
	25	26.8	30.3	25.7	26.3	25.5	25.6	23.5		26.1
	25	26.8	30.3	25.6	26.3	25.5	25.6	23.5		26.1
	25	26.6	30.3	25.6	26.3	25.5	25.6	23.5		26.1
	25	26.6	30.3	25.5	26.3	25.5	25.5	23.5		26
	25	26.5	30.2	25.5	26.3	25.4	25.5	23.5		26
	25	26.4	30.2	25.4	26.3	25.4	25.5	23.5		26
	24.9	26.3	30.2	25.3	26.3	25.4	25.4	23.5		25.9
	24.9	26.2	30.2	25.3	26.2	25.4	25.4	23.4		25.9
	24.9	26.2	30.1	25.2	26.2	25.4	25.4	23.4		25.9
	24.9	26.1	30.1	25.2	26.2	25.3	25.3	23.4		25.8
	24.9	26	30	25.2	26.2	25.3	25.3	23.3		25.8
	24.9	25.9	30	25.1	26.2	25.3	25.3	23.3		25.8
	24.9	25.9	30	25.1	26.2	25.3	25.2	23.3		25.7
	24.9	25.8	29.9	25	26.2	25.3	25.2	23.2		25.7
	24.8	25.7	29.9	25	26.1	25.3	25.2	23.2		25.7
	24.8	25.6	29.9	25	26.1	25.3	25.2	23.2		25.6
	24.8	25.5	29.8	24.9	26.1	25.3	25.1	23.2		25.6
	24.8	25.5	29.8	24.9	26.1	25.3	25.1	23.2		25.6
	24.8	25.4	29.7	24.9	26	25.2	25	23.1		25.5
	24.8	25.3	29.6	24.9	26	25.2	25	23.1		25.5
	24.8	25.2	29.6	24.8	26	25.2	25	23.1		25.5
	24.8	25.2	29.5	24.8	26	25.2	25	23.1		25.5
	24.8	25.1	29.5	24.8	26	25.2	25	23		25.4
	24.9	25	29.5	24.8	26	25.2	24.9	23		25.4
	24.8	24.9	29.5	24.7	26	25.2	24.9	23		25.4
	24.8	24.9	29.4	24.7	26	25.1	24.9	23		25.4
	24.9	24.8	29.4	24.7	26	25.1	24.8	22.9		25.3
	24.9	24.8	29.4	24.6	26	25.1	24.8	22.9		25.3
	24.9	24.7	29.4	24.6	25.9	25.1	24.8	22.9		25.3
	24.8	24.6	29.4	24.6	25.9	25.1	24.8	22.9		25.3
	24.8	24.6	29.4	24.6	25.9	25.1	24.8	22.9		25.3
	24.8	24.5	29.4	24.6	25.9	25	24.7	22.9		25.2
	24.8	24.5	29.3	24.5	25.9	25	24.7	22.9		25.2
	24.8	24.5	29.3	24.5	25.9	25	24.7	22.9		25.2
	24.8	24.4	29.3	24.5	25.9	25	24.6	22.9		25.2
	24.8	24.4	29.3	24.4	25.8	25	24.6	22.9		25.2
	24.8	24.3	29.3	24.4	25.8	25	24.6	22.8		25.1
	24.8	24.3	29.2	24.3	25.8	25	24.6	22.8		25.1
	24.8	24.2	29.2	24.3	25.8	25	24.5	22.8		25.1
	24.7	24.2	29.2	24.2	25.8	25	24.5	22.8		25.1
	24.7	24.2	29.2	24.2	25.8	25	24.5	22.8		25.1
	24.7	24.2	29.1	24.2	25.8	24.9	24.4	22.9		25
	24.7	24.1	29.1	24.2	25.8	24.9	24.4	22.9		25
	24.7	24.1	29.1	24.2	25.8	24.9	24.4	22.9		25
	24.7	24	29	24.1	25.7	24.9	24.3	22.9		25
	24.6	24	29	24.1	25.7	24.9	24.3	23		25
	24.6	24	29	24.1	25.7	24.9	24.3	23		25
	24.6	24	29	24.1	25.7	24.9	24.2	23		24.9
	24.6	23.9	28.9	24	25.7	24.9	24.2	23.1		24.9
	24.6	23.9	28.8	24	25.7	24.9	24.2	23.1		24.9
	24.6	23.9	28.8	24	25.6	24.9	24.2	23.1		24.9
	24.5	23.9	28.7	24	25.6	24.9	24.1	23.2		24.9
	24.5	23.9	28.6	24	25.6	24.9	24.1	23.2		24.9
	24.5	23.9	28.5	23.9	25.6	24.8	24	23.2		24.8
	24.5	23.8	28.4	23.9	25.6	24.8	24	23.2		24.8
	24.5	23.8	28.3	23.9	25.6	24.8	24	23.2		24.8
	24.5	23.8	28.2	23.9	25.6	24.8	23.9	23.2		24.7
	24.5	23.8	28.1	23.9	25.6	24.8	23.9	23.2		24.7
	24.4	23.8	28	23.8	25.6	24.8	23.9	23.2		24.7
	24.4	23.8	27.9	23.8	25.5	24.8	23.9	23.2		24.7
	24.4	23.7	27.9	23.8	25.5	24.8	23.8	23.1		24.6
	24.4	23.7	27.8	23.8	25.5	24.8	23.8	23.1		24.6
	24.3	23.7	27.7	23.8	25.5	24.8	23.8	23		24.6
	24.3	23.7	27.6	23.8	25.5	24.8	23.7	23		24.6
	24.3	23.7	27.6	23.8	25.5	24.8	23.7	23		24.6
	24.3	23.6	27.5	23.7	25.5	24.8	23.6	22.9		24.5
	24.3	23.6	27.5	23.7	25.5	24.7	23.6	22.9		24.5
	24.3	23.6	27.4	23.7	25.5	24.7	23.6	22.9		24.5
	24.3	23.6	27.3	23.7	25.5	24.7	23.6	22.8		24.4
	24.2	23.6	27.2	23.6	25.4	24.7	23.5	22.8		24.4
	24.2	23.6	27.1	23.6	25.4	24.7	23.5	22.7		24.4
	24.2	23.6	27	23.6	25.4	24.7	23.5	22.7		24.3
	24.2	23.6	26.9	23.6	25.4	24.7	23.4	22.6		24.3
	24.2	23.5	26.8	23.6	25.4	24.7	23.4	22.6		24.3
	24.2	23.5	26.7	23.6	25.4	24.7	23.4	22.5		24.3
	24.1	23.5	26.6	23.6	25.4	24.7	23.4	22.5		24.2
	24.1	23.5	26.5	23.6	25.3	24.6	23.3	22.5		24.2
	24.1	23.5	26.5	23.5	25.3	24.6	23.3	22.4		24.2
	24.1	23.5	26.4	23.5	25.3	24.6	23.3	22.4		24.1
	24.1	23.5	26.3	23.5	25.3	24.6	23.3	22.3		24.1
	24.1	23.5	26.2	23.5	25.3	24.6	23.3	22.3		24.1
	24	23.5	26.2	23.5	25.3	24.6	23.2	22.3		24.1
	24	23.5	26.1	23.5	25.3	24.6	23.2	22.3		24.1
	24	23.5	26	23.5	25.3	24.6	23.2	22.3		24.1
	24	23.5	26	23.4	25.3	24.6	23.2	22.3		24
	24	23.4	25.9	23.4	25.3	24.6	23.2	22.2		24
	24	23.4	25.9	23.4	25.3	24.6	23.2	22.2		24
	24	23.4	25.8	23.4	25.3	24.6	23.1	22.2		24
	24	23.4	25.8	23.4	25.3	24.6	23.1	22.2		24
	23.9	23.4	25.7	23.4	25.2	24.6	23.1	22.2		23.9
	23.9	23.4	25.6	23.3	25.2	24.6	23.1	22.1		23.9
	23.9	23.4	25.6	23.3	25.2	24.6	23.1	22.1		23.9
	23.9	23.4	25.6	23.3	25.2	24.6	23	22.1		23.9
	23.9	23.3	25.5	23.3	25.2	24.6	23	22.1		23.9
	23.9	23.3	25.5	23.3	25.2	24.5	23	22.1		23.9
	23.9	23.3	25.4	23.3	25.2	24.5	23	22.1		23.8
	23.9	23.3	25.4	23.3	25.2	24.5	23	22.1		23.8
	23.9	23.3	25.3	23.3	25.2	24.5	23	22.1		23.8
	23.9	23.3	25.3	23.3	25.2	24.5	22.9	22.1		23.8
	23.8	23.3	25.2	23.3	25.2	24.5	22.9	22.1		23.8
	23.8	23.3	25.2	23.3	25.2	24.5	22.9	22.1		23.8
	23.8	23.3	25.2	23.2	25.2	24.5	22.9	22.1		23.8
	23.8	23.3	25.1	23.3	25.2	24.5	22.9	22.1		23.8
	23.8	23.3	25.1	23.2	25.2	24.5	22.9	22.1		23.8
	23.8	23.3	25.1	23.2	25.2	24.5	22.8	22.2		23.8
	23.8	23.2	25	23.2	25.2	24.5	22.8	22.2		23.7
	23.8	23.2	25	23.2	25.1	24.6	22.8	22.2		23.7
	23.8	23.2	25	23.2	25.1	24.6	22.8	21.9		23.7
	23.7	23.2	25	23.2	25.1	24.5	22.8	21.9		23.7
	23.7	23.3	25	23.2	25.1	24.6	22.9	21.9		23.7
	23.7	23.3	25	23.2	25.1	24.6	22.9	21.9		23.7
	23.7	23.3	24.9	23.2	25.1	24.6	22.9	21.9		23.7
	23.7	23.4	24.9	23.2	25.2	24.5	22.9	21.9		23.7
	23.7	23.4	24.9	23.2	25.2	24.5	22.9	21.9		23.7
	23.7	23.5	24.9	23.2	25.2	24.6	22.9	21.9		23.7
	23.6	23.5	24.9	23.2	25.2	24.6	22.9	21.9		23.7
